# Supplementary material for: Patrolling and Cleaning: Threat Detection and Response Behaviors of Soldiers in a Social Aphid
Source: Animals (Basel). 2025 Jul 10;15(14):2036. doi: 10.3390/ani15142036 (PMC12291866; doi:10.3390/ani15142036)
Supplement: Supplementary file 1 [file animals-15-02036-s001.zip]

Archive with 5 entries (5 files):
- Video S1 patrolling.mp4
- Video S2 Honeydew clearing and transporting.mp4
- Video S3 Rock sugar transporting.mp4
- Video S4 Corpses removing.mp4
- Video S5 Colony defense.mp4
